# Supplementary material for: Comparison of classical multi-locus sequence typing software for next-generation sequencing data
Source: Microb Genom. 2017 Jul 4;3(8):e000124. doi: 10.1099/mgen.0.000124 (PMC5610716; doi:10.1099/mgen.0.000124)
Supplement: Supplementary File 1 [file mgen-3-124-s001.xlsx]

## Sheet: Supplementary Material Table 1
Table S1: Summary of runtime and accuracy of MLST prediction methods
Software	Organism	Total Time (s)	Total Samples	Correct calls	Incorrect calls	No call/Low confidence
ARIBA	Campylobacter jejuni	2375.86	22	22	0	0
ARIBA	Escherichia coli	556.547	9	9	0	0
ARIBA	Listeria monocytogenes	2073.67	31	31	0	0
ARIBA	Salmonella enterica	1562.82	23	22	0	1
Bionumerics	Campylobacter jejuni	NA	22	22	0	0
Bionumerics	Escherichia coli	NA	9	9	0	0
Bionumerics	Listeria monocytogenes	NA	31	31	0	0
Bionumerics	Salmonella enterica	NA	23	23	0	0
mlst	Campylobacter jejuni	30.144	22	19	0	3
mlst	Escherichia coli	18.089	9	9	0	0
mlst	Listeria monocytogenes	24.851	31	31	0	0
mlst	Salmonella enterica	39.132	23	23	0	0
MLSTcheck	Campylobacter jejuni	1920.6	22	22	0	0
MLSTcheck	Escherichia coli	418.495	9	9	0	0
MLSTcheck	Listeria monocytogenes	409.179	31	31	0	0
MLSTcheck	Salmonella enterica	1079.11	23	23	0	0
MOST	Campylobacter jejuni	42930.2	22	3	0	19
MOST	Escherichia coli	5040.51	9	8	0	1
MOST	Listeria monocytogenes	11584.3	31	31	0	0
MOST	Salmonella enterica	11824.7	23	0	0	23
SeqSphere+	Campylobacter jejuni	NA	22	19	0	3
SeqSphere+	Escherichia coli	NA	9	9	0	0
SeqSphere+	Listeria monocytogenes	NA	31	31	0	0
SeqSphere+	Salmonella enterica	NA	23	23	0	0
SRST2	Campylobacter jejuni	94603	22	19	0	3
SRST2	Escherichia coli	8233.68	9	9	0	0
SRST2	Listeria monocytogenes	20796.6	31	31	0	0
SRST2	Salmonella enterica	19176.8	23	22	0	1
StringMLST	Campylobacter jejuni	2414.01	22	22	0	0
StringMLST	Escherichia coli	407.263	9	9	0	0
StringMLST	Listeria monocytogenes	1154.11	31	31	0	1
StringMLST	Salmonella enterica	875.112	23	23	0	0

## Sheet: Supplementary Material Table 2
Table S2: Details of strains and results for comparison to capillary sequenced MLST
Sample Name	BioProject	BioSample	Reads Accession	Predicted Serotype	Capillary ST	Enterobase	stringMLST	MLSTcheck	ARIBA	SRST2	MOST	mlst	SeqSphere+	Bionumerics
E698	PRJEB2089	SAMEA717141	ERR016883	Bareilly	90	203	203	203	203	203*	*203	203	203	203
RKS1256	PRJEB2089	SAMEA717179	ERR016903	Choleraesuis var Kunzendorf	145	139	139	139	139	139*	*139	139	139	139
RKS1253	PRJEB2089	SAMEA717155	ERR016906	Choleraesuis var Kunzendorf	145	145	145	145	145	145*	*145	145	145	145
S1616	PRJEB2129	SAMEA963216	ERR018002	Hadar	33	33	33	33~	33*	33?	*33	-	33	33
S403	PRJEB2129	SAMEA963215	ERR018006	Hadar	33	33	33	33	33	33	*33	33	33	33
1793	PRJEB2129	SAMEA963221	ERR018007	Hadar	33	33	33	33	33	33	*33	33	33	33
S3571-03	PRJEB2129	SAMEA963219	ERR018009	Hadar	33	33	33	33	33	33	*33	33	33	33
S1074-04	PRJEB2129	SAMEA963220	ERR018010	Hadar	33	33	33	33	33	33*	*33	33	33	33
S48-05	PRJEB2129	SAMEA963226	ERR018012	Infantis	32	32	32	32	32	32	*32	32	32	32
CDC-2703-76	PRJEB2272	SAMEA923874	ERR019457		62	62	62	62	62	62	*62	62	62	62
RKS1252	PRJEB2089	SAMEA717147	ERR019737	Choleraesuis var Kunzendorf	139	145	145	145~	145*	NF*?	*145	-	145	145
1240K	PRJEB2099	SAMEA852500	ERR023313		104	104	104	104	104	104	*104	104	104	104
1351K	PRJEB2099	SAMEA852506	ERR023316		1118	1118	1118	1118	1118	1118	*1118	1118	1118	1118
2890378	PRJEB2099	SAMEA852510	ERR023546		1414	1414	1414	1414	1414	1414	*1414	1414	1414	1414
1383/73	PRJEB2099	SAMEA852526	ERR023548		1143	1143	1143	1143	1143	1143	*1143	1143	1143	1143
556-59/192	PRJEB2099	SAMEA852525	ERR023551	Arizonae	235	1197	1197	1197	1197	1197	*1197	1197	1197	1197
1528K	PRJEB2099	SAMEA852531	ERR023552		237	237	237	237	237	237	*237	237	237	237
1711K	PRJEB2099	SAMEA852498	ERR023554		1101	1101	1101	1101	1101	1101	*1101	1101	1101	1101
1268/72	PRJEB2099	SAMEA852497	ERR023555		1185	1185	1185	1185	1185	1185	*1185	1185	1185	1185
3592-56/128	PRJEB2099	SAMEA852502	ERR023557	Arizonae	1261	1261	1261	1261	1261	1261	*1261	1261	1261	1261
7547/91	PRJEB2099	SAMEA852495	ERR023562		1190	1190	1190	1190	1190	1190	*1190	1190	1190	1190
1423K	PRJEB2099	SAMEA852512	ERR023564		1122	1122	1122	1122	1122	1122	*1122	1122	1122	1122
C2167	PRJEB2059	SAMEA788794	ERR023767	Typhimurium	313	313	313	313	313	313	*313	313	313	313
C2364	PRJEB2059	SAMEA788793	ERR023768	Typhimurium	313	313	313	313	313	313	*313	313	313	313
A13198	PRJEB2059	SAMEA788792	ERR023769	Typhimurium	313	313	313	313	313	313	*313	313	313	313
A357	PRJEB2059	SAMEA788818	ERR023771	Typhimurium	313	313	313	313	313	313	*313	313	313	313
A665	PRJEB2059	SAMEA788819	ERR023772	Typhimurium	313	313	313	313	313	313	*313	313	313	313
A680	PRJEB2059	SAMEA788799	ERR023773	Typhimurium	313	313	313	313	313	313	*313	313	313	313
A3800	PRJEB2059	SAMEA788798	ERR023774	Typhimurium	313	313	313	313	313	313	*313	313	313	313
A4283	PRJEB2059	SAMEA788797	ERR023775	Typhimurium	313	313	313	313	313	313	*313	313	313	313
A4447	PRJEB2059	SAMEA788796	ERR023776	Typhimurium	313	313	313	313	313	313	*313	313	313	313
C2110	PRJEB2059	SAMEA788795	ERR023777	Typhimurium	313	313	313	313	313	313	*313	313	313	313
A13212	PRJEB2059	SAMEA788803	ERR023779	Typhimurium	313	313	313	313	313	313	*313	313	313	313
A130	PRJEB2059	SAMEA788731	ERR023781	Typhimurium	313	313	313	313	313	313	*313	313	313	313
A38589	PRJEB2059	SAMEA788807	ERR023782	Typhimurium	313	313	313	313	313	313	*313	313	313	313
D11578	PRJEB2059	SAMEA788802	ERR023783	Typhimurium	313	313	313	313	313	313	*313	313	313	313
A16083	PRJEB2059	SAMEA788723	ERR023784	Typhimurium	313	313	313	313	313	313	*313	313	313	313
D14916	PRJEB2059	SAMEA788724	ERR023785	Typhimurium	313	313	313	313	313	313	*313	313	313	313
D15040	PRJEB2059	SAMEA788737	ERR023786	Typhimurium	313	313	313	313	313	313	*313	313	313	313
A24910	PRJEB2059	SAMEA788727	ERR023788	Typhimurium	313	313	313	313	313	313	*313	313	313	313
A32751	PRJEB2059	SAMEA788729	ERR023789	Typhimurium	313	313	313	313	313	313	*313	313	313	313
A32773	PRJEB2059	SAMEA788759	ERR023790	Typhimurium	313	313	313	313	313	313	*313	313	313	313
A38596	PRJEB2059	SAMEA788843	ERR023792	Typhimurium	313	313	313	313	313	313	*313	313	313	313
C13184	PRJEB2059	SAMEA788839	ERR023796	Typhimurium	313	313	313	313	313	313	*313	313	313	313
A39129	PRJEB2059	SAMEA788684	ERR023798	Typhimurium	313	313	313	313	313	313?	*313	313	313	313
H04	PRJEB2189	SAMEA773598	ERR026072	Typhimurium	19	19	19	19	19	19?	*19	19	19	19
H05	PRJEB2189	SAMEA773597	ERR026073	Typhimurium	19	19	19	19	19	19	*19	19	19	19
H06	PRJEB2189	SAMEA773596	ERR026074	Typhimurium	19	19	19	19	19	19	*19	19	19	19
H07	PRJEB2189	SAMEA773616	ERR026075	Typhimurium	19	19	19	19	19	19	*19	19	19	19
2777761	PRJEB2099	SAMEA852518	ERR027317		1318	1318	1318	1318	1318	1318	*1318	1318	1318	1318
1322K	PRJEB2099	SAMEA852509	ERR027319	Wassenaar	1209	1209	1209	1209	1209		*1209	1209	1209	1209
1048-61/256	PRJEB2099	SAMEA852527	ERR027323		1124	1124	1124	1124	1124	1124	*1124	1124	1124	1124
5912	PRJEB2495	SAMEA777971	ERR034081	Typhimurium	313	313	313	313	313	313?	*313	313	313	313
5647	PRJEB2495	SAMEA777965	ERR034082	Typhimurium	19	19	19	19	Novel*	1686*?	*19	19	19	19
R12	PRJEB2059	SAMEA1009895	ERR044698	Typhimurium	19	19	19	19	19	19	19	19	19	19
R27	PRJEB2059	SAMEA1009853	ERR044700	Typhimurium	19	19	19	19	19	19	19	19	19	19
R33	PRJEB2059	SAMEA1009580	ERR044703	Typhimurium	19	19	19	19	19	19	19	19	19	19
R44	PRJEB2059	SAMEA1009684	ERR044707	Typhimurium	19	19	19	19	19	19	19	19	19	19
R62	PRJEB2059	SAMEA1009744	ERR044711	Typhimurium	34	34	34	34	34	34	34	34	34	34
GA3844RB	PRJEB2059	SAMEA1009644	ERR044715	Typhimurium	19	19	19	19	19	19	19	19	19	19
H2526	PRJEB2059	SAMEA1009891	ERR044720	Typhimurium	328	328	328	328	328	328	328	328	328	328
2838088	PRJEB2099	SAMEA1012335	ERR045776		1200	1200	1200	1200	1200	1200	*1200	1200	1200	1200
105/65	PRJEB2099	SAMEA1012349	ERR045777		1213	1213	1213	1213	1213	1213?	*1213	1213	1213	1213
1767/76	PRJEB2099	SAMEA1012319	ERR045779		1080	1080	1080	1080	1080	1080	*1080	1080	1080	1080
10124	PRJEB2973	SAMEA1486858	ERR161424	Typhimurium	1544	1544	1544	1544	1544	1544	*1544	1544	1544	1544
99-02017-2	PRJEB2289	SAMEA2342562	ERR424897	Paratyphi B var Java monophasic	74	74	74	74	74	74	*74	74	74	74
139K	PRJEB1397	SAMEA2336229	ERR495205	Weltevreden	365	-67	365	365~	Novel*	NF*?	Failed(incomplete locus coverage)	-	?	?
840K	PRJEB1397	SAMEA2336230	ERR495206	Weltevreden	365	365	365	365	365	365	*365	365	365	365
SL1344	PRJEB2503	SAMEA1941760	ERR660566	Typhimurium	19	19	19	19	19	19	*19	19	19	19
C02013	PRJEB7965	SAMEA3172253	ERR699252	Senftenberg	217	217	217	3289	217	217	*217	-	217	3289
C02014	PRJEB7965	SAMEA3172254	ERR699253	Senftenberg	217	217	217	3289	217	217	*217	-	217	3289
OLC-1602	PRJNA273259	SAMN03383462	SRR1917660		1943	2666	2666	2666	2666		*2666	2666	2666	2666
Where a postive number with no other symbols, is given for an allele, it indicates a high confidence call of an allele.
All other symbols come straight from the output of the applications themselves and indicate a low confidence call (or no call), with different definitions for different software applications.
Blue indicates low confidence calls
Yellow indicates false positives
Green indicates duplicate allele profiles in the underlying MLST scheme (not an error with the MLST callers)
